# Supplementary material for: Mechanisms of Individual and Simultaneous Adsorption of Antibiotics and Dyes onto Halloysite Nanoclay and Regeneration of Saturated Adsorbent via Cold Plasma Bubbling
Source: Nanomaterials (Basel). 2023 Jan 13;13(2):341. doi: 10.3390/nano13020341 (PMC9862438; doi:10.3390/nano13020341)
Supplement: Supplementary file 1 [file nanomaterials-13-00341-s001.zip]

Archive with 1 entries (1 files):
- nanomaterials-2138938-supplementary.pdf
